# Supplementary material for: Green Synthesis of Silica Nanoparticles from Sugarcane Bagasse Ash for Stable Pickering Oil-in-Water Emulsions
Source: Molecules. 2025 Nov 19;30(22):4464. doi: 10.3390/molecules30224464 (PMC12655093; doi:10.3390/molecules30224464)
Supplement: Supplementary file 1 [file molecules-30-04464-s001.zip]

Archive with 1 entries (1 files):
- molecules-3983393-supplementary.pdf
